# Supplementary material for: Large Plasmid Complement Resolved: Complete Genome Sequencing of Lactobacillus plantarum MF1298, a Candidate Probiotic Strain Associated with Unfavorable Effect
Source: Microorganisms. 2019 Aug 14;7(8):262. doi: 10.3390/microorganisms7080262 (PMC6722938; doi:10.3390/microorganisms7080262)
Supplement: Supplementary file 1 [file microorganisms-07-00262-s001.zip]

Archive with 2 entries (2 files):
- McLeod MF1298_Genome_revised_final_Figure S1.pdf
- McLeod MF1298_Genome_revised_final_Table S1.pdf
